# Supplementary material for: The Draft Genome of Cryptocaryon irritans Provides Preliminary Insights on the Phylogeny of Ciliates
Source: Front Genet. 2022 Jan 12;12:808366. doi: 10.3389/fgene.2021.808366 (PMC8790277; doi:10.3389/fgene.2021.808366)
Supplement: Supplementary file 3 [file Table9.XLSX]

## Sheet: Table S11. Summary statistics f
Table S9. Summary statistics for orthogroups in C. irritans genome
	C. irritans	I. multifiliis	P. falciparum	P. persalinus	P. tetraurelia	S. lemnae	T. thermophila
Number of genes	8729	8056	5321	13179	39580	20740	26996
Number of genes in orthogroups	6902	6657	3157	9470	35185	14775	19353
Number of unassigned genes	1827	1399	2164	3709	4395	5965	7643
Percentage of genes in orthogroups	79.1	82.6	59.3	71.9	88.9	71.2	71.7
Percentage of unassigned genes	20.9	17.4	40.7	28.1	11.1	28.8	28.3
Number of orthogroups containing species	3527	3851	2155	5656	10493	5752	7570
Percentage of orthogroups containing species	22.6	24.7	13.8	36.3	67.3	36.9	48.6
Number of species-specific orthogroups	327	66	203	313	4878	1501	1124
Number of genes in species-specific orthogroups	847	208	887	1171	17387	6313	7343
Percentage of genes in species-specific orthogroups	9.7	2.6	16.7	8.9	43.9	30.4	27.2
