# Supplementary material for: The Draft Genome of Cryptocaryon irritans Provides Preliminary Insights on the Phylogeny of Ciliates
Source: Front Genet. 2022 Jan 12;12:808366. doi: 10.3389/fgene.2021.808366 (PMC8790277; doi:10.3389/fgene.2021.808366)
Supplement: Supplementary file 10 [file Table10.XLSX]

## Sheet: Table S12. Statistics of overla
Table S10. Statistics of overlapping numbers of orthogroups among different protozoan species
	C. irritans	I. multifiliis	P. falciparum	P. persalinus	P. tetraurelia	S. lemnae	T. thermophila
C. irritans	3527	2131	1186	2629	2737	2387	2867
I. multifiliis	2131	3851	1440	3138	3235	2768	3657
P. falciparum	1186	1440	2155	1644	1768	1741	1787
P. persalinus	2629	3138	1644	5656	4391	3486	4999
P. tetraurelia	2737	3235	1768	4391	10493	3728	5201
S. lemnae	2387	2768	1741	3486	3728	5752	3881
T. thermophila	2867	3657	1787	4999	5201	3881	7570
